# Supplementary material for: Barriers to and Facilitators for Using Nutrition Apps: Systematic Review and Conceptual Framework
Source: JMIR Mhealth Uhealth. 2021 Jun 19;9(6):e20037. doi: 10.2196/20037 (PMC8409150; doi:10.2196/20037)
Supplement: Multimedia Appendix 3 [file mhealth_v9i6e20037_app3.xlsx]

## Sheet: Tabelle1
No.	Category	Subcategory	Quote	Source First author, year	User group
C1a	Goal setting and goal striving	Type of goal	achieving health behaviour goals	Bhuyan, 2016	user
C1a			ask new questions to their physicians or to ask for a second opinion	Bhuyan, 2016	user
C1a			used it for helping with medical care decision-making	Bhuyan, 2016	user
C1a			to achieve a goal	Choe, 2014	user
C1a			to answer a specific question	Choe, 2014	user
C1a			to be mindful	Choe, 2014	user
C1a			to cure or manage a condition	Choe, 2014	user
C1a			to execute a treatment plan	Choe, 2014	user
C1a			to explore new things	Choe, 2014	user
C1a			to find balance	Choe, 2014	user
C1a			to find triggers	Choe, 2014	user
C1a			to have fun	Choe, 2014	user
C1a			to identify relationships	Choe, 2014	user
C1a			to learn something interesting	Choe, 2014	user
C1a			to make better health decisions	Choe, 2014	user
C1a			to maximise work performance	Choe, 2014	user
C1a			to satisfy curiosity	Choe, 2014	user
C1a			helpful in tracking their foods	Eikey, 2016	not clear
C1a			intention to lose weight	Eikey, 2016	not clear
C1a			use app as a tool to eat more	Eikey, 2016	not clear
C1a			sufficient motivation to change healthy eating behaviour	Flaherty, 2019	user
C1a			goal: nutrition/ healthy eating	Gowin, 2015	user
C1a			goal: weight loss	Gowin, 2015	user
C1a			used the app to assist them in attempting to change their behaviour	Gowin, 2015	user
C1a			using the app as a tool to support an existing behaviour	Gowin, 2015	user
C1a			using the app to adopt a new behaviour	Gowin, 2015	user
C1a			utilized the app with a specific goal in mind	Gowin, 2015	user
C1a			achievement of a specific health goal	Haithcox-Dennis, 2012	user
C1a			using this app enables me to accomplish dietary tasks	Jones, 2017	user
C1a			using this app improves my dietary health	Jones, 2017	user
C1a			to track what they ate	Krebs, 2015	all
C1a			apps were helpful for monitoring nutrition behaviors	Lieffers, 2018	user
C1a			some used apps when they felt they needed assistance	Lieffers, 2018	user
C1a			to lose weight	Murnane, 2015	user
C1a			improve one's health	Oh, 2015	user
C1a			it helps me keep track of my exercise and food intake	Sarcona, 2017	all
C1a			it helps me keep track of my exercise and food intake	Sarcona, 2017	all
C1a			it motivates me to eat healthier and increase my physical activity	Sarcona, 2017	all
C1a			[initial motivation] to lose weight, or to exercise, to become healthy and more attractive	Solbrig, 2017	all
C1a			most users wanted to lose weight to enhace physical attractiveness, increase self-confidence or feel better about themselves	Tang, 2015	user
C1a			performance expectancy (usefulness)	Yuan, 2015	user
C1b		Goal attained	reduced value over time because a new habit was established or a goal was reached	Cordeiro, Bales, 2015	user
C1b			stopped when back on track	Lieffers, 2018	user
C1b			no longer needing the app after achieving a health goal	Murnane, 2015	ex-user
C1b			already formed a habit and tool was no longer needed	Peng, 2016	all
C1b			no longer needed to track themselves anymore	Peng, 2016	all
C1c		Goal abandoned	abandoning a health goal and the app along with it	Murnane, 2015	ex-user
C2a	Motivation	Lack of interest	app is boring and dull	Chan, 2017	all
C2a			competing interests/ priorities (would rather play games, surf the web etc.)	Chan, 2017	all
C2a			lack of interest	Haithcox-Dennis, 2012	non-user
C2a			belief that they would not need a health app	Krebs, 2015	all
C2a			lack of interest	Krebs, 2015	all
C2a			lack of motivation and discipline	Peng, 2016	all
C2a			other tools were already available	Peng, 2016	all
C2b		Declining tracking motivation	the respondent had lost interest	Aljuraiban, 2019	user
C2b			loss of motivation	Cordeiro, Bales, 2015	user
C2b			likely to give up due to boredom	Dennison, 2013	not clear
C2b			current motivation and interest was lower than during early stages of change	Flaherty, 2019	user
C2b			loss of interest	Krebs, 2015	all
C2b			poor progress could decrease motivation to adhere to use	Lieffers, 2018	user
C2b			poor progress could decrease motivation to adhere to use	Woldeyohannes, 2017	user
C3a	Routines	Daily routines	apps were most appealing and useful when they were well integrated with how they used their phones naturally	Dennison, 2013	not clear
C3a			adherence was sometimes affected by user situation	Lieffers, 2018	user
C3a			inability to use an app in a particular living environment (e.g. communities with low walkability)	Murnane, 2015	ex-user
C3a			it interferes with my daily activities and/or social life	Sarcona, 2017	all
C3b		Tracking habit	most cited reason for not journaling was forgetting	Cordeiro, Bales, 2015	user
C3b			simply forgetting to journal	Cordeiro, Epstein, 2015	user
C3b			concerned about human error: forgetting	Dennison, 2013	not clear
C3b			likely to forget to do this regularly	Dennison, 2013	not clear
C3b			habit (habital usage)	Yuan, 2015	user
C4	Lack of knowledge or skill		lack of awareness of the specific features and capabilities	Chan, 2017	all
C4			being unaware that health apps existed	Haithcox-Dennis, 2012	non-user
C4			participants did access certain app features because they lacked awareness of the feature and/or skill	Lieffers, 2018	user
C4			low awareness of health apps	Peng, 2016	all
C4			participants did not know how to use it	Peng, 2016	all
C4			participants did not know which app to choose	Peng, 2016	all
C5a	App features	Features linked to BCTs	monitoring by a specialist was not offered	Aljuraiban, 2019	user
C5a			ability to send data to allied health professionals without repeated visits	Anderson, 2016	user
C5a			ability to view historical data without visiting a doctor	Anderson, 2016	user
C5a			[Positive predictors for health] app use included [...] combination of different media forms (images, music, video)	Chan, 2017	all
C5a			[Positive predictors for health] app use included [...] rewards to sustain interest	Chan, 2017	all
C5a			making tracking a rewarding experience	Choe, 2014	user
C5a			database insufficient (categories of food missing)	Cordeiro, Epstein, 2015	user
C5a			did not like the possibility that an app might explicitly "tell you off"	Dennison, 2013	not clear
C5a			keen that a high level of detail was preserved	Dennison, 2013	not clear
C5a			app features that build human capital resources, such as nutrition knowledge	Flaherty, 2019	user
C5a			gamification led to feelings of frustration	Flaherty, 2019	user
C5a			gamification prompting a positive emotional response	Flaherty, 2019	user
C5a			integration of features that supported self-regulation was valued	Flaherty, 2019	user
C5a			although most felt positiv about app-delivered messages, concerns were reported	Lieffers, 2018	user
C5a			concrete checklist of goals	Murnane, 2015	user
C5a			data visualization	Oh, 2015	user
C5a			Rewards are frequently used to promote user engagement	Oh, 2015	user
C5a			ability to provide information which they would not have otherwise	Peng, 2016	all
C5a			adding a gaming element or entertainment to an app was motivating for a certain group	Peng, 2016	all
C5a			participants liked goal-setting feature	Peng, 2016	all
C5a			rewards	Peng, 2016	all
C5a			apps provide useful information	Solbrig, 2017	all
C5a			dislike app because of focus on calorie counting	Solbrig, 2017	all
C5a			[accessibility] benefits of access to online personal information	Tang, 2015	user
C5a			[food] diary	Tang, 2015	user
C5a			Comprehensive food listing	Tang, 2015	user
C5a			food scanner	Tang, 2015	user
C5a			some users found rewards motivating	Tang, 2015	user
C5a			feedbacks encouraged behavior modification	Woldeyohannes, 2017	user
C5a			satisfaction with the large database	Woldeyohannes, 2017	user
C5b		Technical features	reminders to upgrade app versions [for greater functionality] were deemed annoying	Anderson, 2016	user
C5b			annoyance caused by receiving alerts, reminders, or prompts	Dennison, 2013	not clear
C5b			context sensing can be perceived as "gimmicky", unreliable and unneccessary	Dennison, 2013	not clear
C5b			needing or wanting to be reminded of certain things, or prompted to take certain action	Dennison, 2013	not clear
C5b			integration of prompts was viewed as valuable	Flaherty, 2019	user
C5b			finding reminders annoying; inappropriate reminding	Lieffers, 2018	user
C5b			poor integration with fitness apps/trackers	Lieffers, 2018	user
C5b			data integration	Oh, 2015	user
C5b			Reminders were found particularly useful	Peng, 2016	all
C5b			reminders	Tang, 2015	user
C5b			too many reminders may alienate rather than retain them as users of mHealth apps	Woldeyohannes, 2017	user
C5b			app sends several alerts every day	Zhou, 2019	user
C5c		Personalization	the app language was not the local language	Aljuraiban, 2019	user
C5c			desire to customise app features to suit individual needs	Anderson, 2016	user
C5c			health apps were meant only for adults/ were designed primarly for adults	Chan, 2017	all
C5c			personalized data tracking and coaching	Chan, 2017	all
C5c			having choice in the frequency and timing of reminders/ prompts	Dennison, 2013	not clear
C5c			having choice in tone and message content	Dennison, 2013	not clear
C5c			personalize app during setup / wanting to be the ones that initiated interactions with apps at convenient times for them, rather than the phone alerting, or prompting them to use it	Dennison, 2013	not clear
C5c			integration of features that could be tailored to individual needs	Flaherty, 2019	user
C5c			lack of congruency between the goals of the user and the app	Flaherty, 2019	user
C5c			personal autonomy: sufficient choice and control in their engagement	Flaherty, 2019	user
C5c			diffuculties identifying correct foods	Lieffers, 2018	user
C5c			some used app-provided goals and felt this helped increase their success	Lieffers, 2018	user
C5c			unsatisfied with app-recommended goals	Lieffers, 2018	user
C5c			being able to set customized goals and the corresponding enhanced sense of individuality	Murnane, 2015	user
C5c			lack of desired features	Murnane, 2015	ex-user
C5c			they valued personalized and tailored information	Peng, 2016	all
C5c			apps not being personal	Solbrig, 2017
C5c			personal tailoring	Tang, 2015	user
C5c			absence of specific useful features	Woldeyohannes, 2017	user
C5c			app lacked the flexibility to adjust to ethnic preferences	Woldeyohannes, 2017	user
C6a	Usability	Usability of the app	it was confusing to use	Aljuraiban, 2019	user
C6a			convenience	Anderson, 2016	user
C6a			app wasn't physically appealing	Chan, 2017	all
C6a			difficult to navigate the app too difficult to understand on first try	Chan, 2017	all
C6a			making tracking very simple and easy to do	Choe, 2014	user
C6a			too much effort, tedious	Cordeiro, Epstein, 2015	user
C6a			burdensome to set up and interact with	Dennison, 2013	not clear
C6a			complained about the effort involved in creating accounts and entering passwords	Dennison, 2013	not clear
C6a			stressful to set up and interact with	Dennison, 2013	not clear
C6a			time-consuming to use to set up and interact with	Dennison, 2013	not clear
C6a			unlikely to want to read lengthy instructions or terms and conditions	Dennison, 2013	not clear
C6a			the convenience of it	Flaherty, 2019	user
C6a			time and cognitive effort	Flaherty, 2019	user
C6a			too time consuming	Flaherty, 2019	user
C6a			apps with complicated operating procedures […] would not be downloaded	Gowin, 2015	user
C6a			apps with features that required interactions would not be downloaded	Gowin, 2015	user
C6a			ease of use	Haithcox-Dennis, 2012	user
C6a			overall this app is easy to use	Jones, 2017	user
C6a			apps were confusing to use	Krebs, 2015	all
C6a			apps were easy to use	Lieffers, 2018	user
C6a			use required substantial effort	Lieffers, 2018	user
C6a			effort	Peng, 2016	all
C6a			lack of time	Peng, 2016	all
C6a			apps are too complex	Solbrig, 2017	all
C6a			attractiveness of user interface	Tang, 2015	user
C6a			ease of set up and use	Tang, 2015	user
C6a			other users felt stressed about using diet apps, mainly because it was time-consuming	Wang, 2016	all
C6a			using health applications was too time consuming	Warnick, 2019	all
C6a			apps were easy to use	West, 2017	user
C6a			insufficient ease of use	Woldeyohannes, 2017	user
C6b		Usability of the food tracking feature	automating the tracking and data uploading	Choe, 2014	user
C6b			food was too difficult to enter	Cordeiro, Bales, 2015	user
C6b			journaling requiring too much effort	Cordeiro, Bales, 2015	user
C6b			journaling too time consuming	Cordeiro, Bales, 2015	user
C6b			time-consuming	Cordeiro, Epstein, 2015	user
C6b			barriers entering food from restaurants	Cordeiro, Epstein, 2015	user
C6b			burdensome to enter homemade food	Cordeiro, Epstein, 2015	user
C6b			challenges knowing what and how much to enter in journals designed around detailed entry	Cordeiro, Epstein, 2015	user
C6b			unreasonable to journal - people often consume a variety of food over an extended time	Cordeiro, Epstein, 2015	user
C6b			too much time to enter the data	Krebs, 2015	all
C6b			add their own foods felt to be time-comsuming	Lieffers, 2018	user
C6b			dealing with food portion size was a key challenge	Lieffers, 2018	user
C6b			food data entry was convenient, easier, and less time-consuming vs other self-monitoring methods	Lieffers, 2018	user
C6b			prefer larger over smaller databases	Lieffers, 2018	user
C6b			recording dietary intakt with apps was time-consuming and difficult	Lieffers, 2018	user
C6b			users did not want to spend too much time on entering data	Oh, 2015	user
C6b			difficulty with data entry	Woldeyohannes, 2017	user
C7a	Trust	Data accuracy	database reliability (not all entries can be considered accurate)	Cordeiro, Epstein, 2015	user
C7a			concerned about errors within the app itself	Dennison, 2013	not clear
C7a			concerned about human error: "fooling yourself"	Dennison, 2013	not clear
C7a			concerned about human error: "lying to yourself"	Dennison, 2013	not clear
C7a			concerned about whether information and advice given was safe and accurate	Dennison, 2013	not clear
C7a			app was viewed as a trusted ally	Flaherty, 2019	user
C7a			accuracy of database food information	Lieffers, 2018	user
C7a			caloric information was incorrect	Lieffers, 2018	user
C7a			missing foods, duplicates, missing information	Lieffers, 2018	user
C7a			inaccuracy	Oh, 2015	user
C7a			forums or discussion boards were untrustworthy	Tang, 2015	user
C7a			reliability of the calorie counting process	Tang, 2015	user
C7a			misguided expectation of predicted accuracy	Woldeyohannes, 2017	user
C7b		Data security and privacy	concerns were raised around access to those data by health insurers	Anderson, 2016	user
C7b			concern about whether apps they used were from reputable and legitimate sources; apps developed by experts were considered preferable and more persuasive than those from unknown or less reputable sources	Dennison, 2013	not clear
C7b			context-sensing capabilities of smartphones, describing them are creepy and intrusive	Dennison, 2013	not clear
C7b			many were uneasy about apps being able to keep their health data secure and private	Dennison, 2013	not clear
C7b			sensing of location prompted considerable discussion […] about personal safety (specifically, stalkers and burglars seeking opportunistic moments)	Dennison, 2013	not clear
C7b			unconcerned, believing that physical and mental health were not interesting enough to be monitored by third parties	Dennison, 2013	not clear
C7b			uneasy about what smartphones might do without their awareness or permission	Dennison, 2013	not clear
C7b			worry was whether data entered or sensed by the smartphone would get into the hands of third parties; sensitive about physical and mental health data being used to tailor advertisements to them	Dennison, 2013	not clear
C7b			would not want to use app features that allow the unselective broadcasting of information about health-related goals or behaviours to friends via social media sites	Dennison, 2013	not clear
C7b			user anonymity was of utmost importance	Flaherty, 2019	user
C7b			apps with excessive data entry for sign up […] would not be downloaded	Gowin, 2015	user
C7b			dislike of apps that shared data with friend networks	Krebs, 2015	all
C7b			lack of trust in apps collecting their data	Krebs, 2015	all
C7b			mistrust of the app's developer	Murnane, 2015	ex-user
C7b			concern about sharing location with friends	Oh, 2015	user
C7b			users to be favorable with regard to sharing their data within a community	Oh, 2015	user
C7b			familiarity with the associated organization	Peng, 2016	all
C7b			labels/ branding for trusted apps	Peng, 2016	all
C7b			not wanting to share personal information because people considered health-related information as private matters	Peng, 2016	all
C7b			not wanting to share personal information was the concern of how the information might be exploited by a third party	Peng, 2016	all
C7b			privacy concerns	Woldeyohannes, 2017	user
C7b			app asks to provide personal information	Zhou, 2019	user
C7b			app does not encrypt personal data	Zhou, 2019	user
C7b			app does not have clear privacy statements	Zhou, 2019	user
C7b			app stores personal data on the device	Zhou, 2019	user
C7b			sending data to remote server without permission	Zhou, 2019	user
C8	Technical issues		disliked apps that cannot run in the background without affecting other phone functions	Dennison, 2013	not clear
C8			disliked apps that drain battery power	Dennison, 2013	not clear
C8			disliked apps that take up excessive space/ memory	Dennison, 2013	not clear
C8			concern that they would use too much data	Krebs, 2015	all
C8			technical factors: concerns included crashes, freezes, being slow…	Lieffers, 2018	user
C8			battery drain	Murnane, 2015	ex-user
C8			phone incompatibility	Murnane, 2015	ex-user
C8			inconvenience of data transfer	Oh, 2015	user
C8			apps take storage space	Peng, 2016	all
C8			drain battery	Peng, 2016	all
C8			radiation from the cell phone	Peng, 2016	all
C8			app dysfunction	Woldeyohannes, 2017	user
C8			app runs slowly	Zhou, 2019	user
C9	Financial costs		some costs of app usage were hidden	Aljuraiban, 2019	user
C9			there was no reason to purchase apps because there is almost always a free option	Gowin, 2015	user
C9			would consider purchasing an app if they knew it was good	Gowin, 2015	user
C9			would not consider downloading an app that cost any amount of money	Gowin, 2015	user
C9			cost	Haithcox-Dennis, 2012	non-user
C9			price	Haithcox-Dennis, 2012	user
C9			hidden costs	Krebs, 2015	all
C9			high cost	Krebs, 2015	all
C9			motivated to use her app because she paid money for it	Lieffers, 2018	user
C9			cost	Peng, 2016	all
C9			price value	Yuan, 2015	user
C9			price (only use free apps)	Zhou, 2019	user
C10A	Positive outcomes & effectiveness	Positive cognitive and emotional outcomes	greater self-awareness of one's condition	Anderson, 2016	user
C10A			user viewed themselves as posessing a greater ability to change behaviour	Flaherty, 2019	user
C10A			the app provided encouragement or support	Gowin, 2015	user
C10A			the app raised their awareness of the target behaviour	Gowin, 2015	user
C10A			using this app increases my awareness of patterns in food consumption	Jones, 2017	user
C10A			ability to reflect on improvements as well as lack of progress over time	Murnane, 2015	user
C10A			feel more healthy and full of energy	Murnane, 2015	user
C10A			tracking provides personal accountability	Murnane, 2015	user
C10A			fun is a key driver to building strong engagement	Oh, 2015	user
C10A			self-monitoring increases awareness	Peng, 2016	all
C10A			it helps me have a more positive body image	Sarcona, 2017	all
C10A			it makes me feel healthier	Sarcona, 2017	all
C10A			apps were viewed as helpful in terms of being portable, informative…	Solbrig, 2017	all
C10A			use of apps bolstered, structured and directed motivation	Tang, 2015	user
C10A			higher awareness of and motivation for healthy eating and exercising	Wang, 2016	all
C10A			some users reported that they felt good about themsleves	Wang, 2016	all
C10A			users gained experience and knowledge	Wang, 2016	all
C10A			apps increased their motivation to eat a healthy diet/achieve their healthy diet goals	West, 2017	user
C10A			enjoyed using the apps	West, 2017	user
C10A			hedonic motivation (fun, enjoyment)	Yuan, 2015	user
C10B		Positive behavioural and health outcomes	easier integration of self-management in daily life	Anderson, 2016	user
C10B			apps that support monitoring, tracking, and reviewing of behaviour are interesting and potentially useful	Dennison, 2013	not clear
C10B			simply viewing records of tracked behavioural data could prompt healthier behaviour	Dennison, 2013	not clear
C10B			tools to monitor behaviour alone may be insufficient to modify behavior in the absence of some advice or intervention to help them change	Dennison, 2013	not clear
C10B			perception that health apps were not effective	Haithcox-Dennis, 2012	non-user
C10B			using this app helps improve my overall health	Jones, 2017	user
C10B			attitude toward the health app use	Kwon, 2017	all
C10B			usefulness of health apps	Kwon, 2017	all
C10B			apps were helpful	West, 2017	user
C11A	Negative outcomes	Negative cognitive and emotional outcomes	food journaling made me feel guilty sometimes	Cordeiro, Epstein, 2015	user
C11A			I did not want to obsess about food	Cordeiro, Epstein, 2015	user
C11A			apps that tracks [...] progress towards might reveal disappointing ot upsetting results and [...] be demotivating	Dennison, 2013	not clear
C11A			tracking features have the potential to trigger negative emotions	Dennison, 2013	not clear
C11A			negative messages had the potential to evoke negative emotions	Lieffers, 2018	user
C11A			use could be "addictive", "overcome life", promote an unhealthy obsession with calories	Lieffers, 2018	user
C11A			over engagement (overly concerned with their states)	Oh, 2015	user
C11A			it creates anxiety/guilt if I do not reach my exercise or food intake goals	Sarcona, 2017	all
C11A			it makes me feel neurotic about my body image	Sarcona, 2017	all
C11A			it makes me feel obsessive about my exercise and food intake	Sarcona, 2017	all
C11A			started obsessing about food/cal when using standard diet apps	Solbrig, 2017	all
C11A			feedback induce guilt and anticipated regret	Tang, 2015	user
C11A			anxiety in response to app-generated information	Woldeyohannes, 2017	user
C11B		Negative behavioural and health outcomes	avoiding food that was hard to track, instead turning to packaged food	Cordeiro, Bales, 2015	user
C11B			negative nudges: databases make packaged and fast food easiest to log	Cordeiro, Epstein, 2015	user
C11B			the app was exacerbating an eating disorder	Eikey, 2016	not clear
C11B			exercise caloric information influenced them to eat more food to compensate	Lieffers, 2018	user
C11B			app continues to give negative feedback and backfire	Peng, 2016	all
C11B			health applications actually had an adverse effect	Warnick, 2019	all
C11B			potential harm of apps that promote extreme calorie restriction	Woldeyohannes, 2017	user
C12a	Social influence	Recommendation to use	[Adolescents were] more likely to pick up health apps if they know others who used them	Chan, 2017	all
C12a			found out about the app from a family member or friend	Gowin, 2015	user
C12a			positive review/ ratings	Haithcox-Dennis, 2012	user
C12a			recommendation from friend/ family	Haithcox-Dennis, 2012	user
C12a			doctor had recommended a health app	Krebs, 2015	all
C12a			TV health news and print health news	Kwon, 2017	all
C12a			learned of health apps from […] fitness professional	Murnane, 2015	user
C12a			learned of health apps from […] health professional	Murnane, 2015	user
C12a			learned of health apps from employer	Murnane, 2015	user
C12a			learned of health apps from news/ social media	Murnane, 2015	user
C12a			learned of health apps from play suggestions [in the app store]	Murnane, 2015	user
C12a			respondents most often learn of health apps from family members or friends	Murnane, 2015	user
C12a			perceived friend's recommendations as highly trustworthy	Peng, 2016	all
C12a			health app adoption as a consequence of direct social influence	Woldeyohannes, 2017	user
C12b		Social interactions	negative perceptions/ social stigma surrounding the use of health apps (other people won't like it/ don't think it's cool; affraid if they use it, someone might make fun of them)	Chan, 2017	all
C12b			not wanting to journal in front of friends	Cordeiro, Bales, 2015	user
C12b			discouraged by the success of others	Cordeiro, Epstein, 2015	user
C12b			motivation is undermined as friends stop journaling	Cordeiro, Epstein, 2015	user
C12b			stigma and journaling (it's not always that discreet)	Cordeiro, Epstein, 2015	user
C12b			a social undesirability of using health-related apps exists	Dennison, 2013	not clear
C12b			viewed health apps as slightly embarassing	Dennison, 2013	not clear
C12b			interpersonal communication on health issues	Kwon, 2017	all
C12b			others reported being uncomfortable knowing about the progress of others	Lieffers, 2018	user
C12b			some participants also did not feel comfortable entering their data around others	Lieffers, 2018	user
C12b			competition may be demotivating and backfire in other situations	Peng, 2016	all
C12b			social competition: motivating to see other people using the app	Peng, 2016	all
C12b			being monitored by others is supportive	Tang, 2015	user
C12b			sharing diet or exercise outcomes on the internet became one important motivation	Wang, 2016	all
C12b			enjoyment in the context of in-app community competitions	Woldeyohannes, 2017	user
C12b			name of the app implies that I have a certain disease	Zhou, 2019	user
